# Supplementary material for: Cooperative Roles of Class IA PI3K Isoforms in Translocation-Related Sarcoma Cell Survival and Proliferation
Source: Cancer Res Commun. 2026 Apr 29;6(4):976–93. doi: 10.1158/2767-9764.CRC-25-0787 (PMC13127112; doi:10.1158/2767-9764.CRC-25-0787)
Supplement: Supplementary Table S1 — Antibodies used in this study [file crc-25-0787_supplementary_table_s1_suppst1.xlsx]

## Sheet: Sheet1
Supplementary Table S1. Antibodies used in this study.
Antibody	Catalog number	Application	Vender	RRID
anti-p110α	#4249	WB	Cell Signaling Technology, Danvers, MA	RRID:AB_2165248
anti-p110β	#3011	WB	Cell Signaling Technology, Danvers, MA	RRID:AB_2165246
anti-p110δ	#34050	WB	Cell Signaling Technology, Danvers, MA	RRID:AB_2799043
anti-p110γ	#4252	WB	Cell Signaling Technology, Danvers, MA	RRID:AB_329871
anti-PTEN	#9188	WB	Cell Signaling Technology, Danvers, MA	RRID:AB_2253290
anti-cleaved PARP	#5625	WB	Cell Signaling Technology, Danvers, MA	RRID:AB_10699459
anti-cleaved caspase3	#9664	WB	Cell Signaling Technology, Danvers, MA	RRID:AB_2070042
anti-phosphorylated Akt at Thr308	#13038	WB	Cell Signaling Technology, Danvers, MA	RRID:AB_2629447
anti-phosphorylated Akt at Ser473	#4060	WB	Cell Signaling Technology, Danvers, MA	RRID:AB_2315049
anti-Akt	#4691	WB	Cell Signaling Technology, Danvers, MA	RRID:AB_915783
anti-phosphorylated ribosomal S6 protein at Ser235/236	#4858	WB	Cell Signaling Technology, Danvers, MA	RRID:AB_916156
anti- ribosomal S6 protein	#2217	WB	Cell Signaling Technology, Danvers, MA	RRID:AB_331355
anti-phosphorylated PRAS40 at Thr246	#13175	WB	Cell Signaling Technology, Danvers, MA	RRID:AB_2798140
anti-phosphorylated PRAS40 at Ser183	#5936	WB	Cell Signaling Technology, Danvers, MA	RRID:AB_10838139
anti-PRAS40	#2691	WB	Cell Signaling Technology, Danvers, MA	RRID:AB_2225033
anti-phosphorylated 4EBP1 at Thr37/46	#2855	WB	Cell Signaling Technology, Danvers, MA	RRID:AB_560835
anti-4EBP1	#9452	WB	Cell Signaling Technology, Danvers, MA	RRID:AB_331692
anti-BIM	#2933	WB	Cell Signaling Technology, Danvers, MA	RRID:AB_1030947
anti-PUMA	#12450	WB	Cell Signaling Technology, Danvers, MA	RRID:AB_2797920
anti-α-Tubulin	T9026	WB	Merck, Darmstadt, Germany	RRID:AB_477593
anti-Rabbit IgG conjugated with Alexa Fluor™ Plus 680	A32734	WB	Thermo Fisher Scientific, Waltham, MA	RRID:AB_2633283
anti-Mouse IgG conjugated with Alexa Fluor™ Plus 800	A32730	WB	Thermo Fisher Scientific, Waltham, MA	RRID:AB_2633279
