# Supplementary material for: Cooperative Roles of Class IA PI3K Isoforms in Translocation-Related Sarcoma Cell Survival and Proliferation
Source: Cancer Res Commun. 2026 Apr 29;6(4):976–93. doi: 10.1158/2767-9764.CRC-25-0787 (PMC13127112; doi:10.1158/2767-9764.CRC-25-0787)
Supplement: Supplementary Table S2 — Mutations of RTK and TP53 genes in sarcoma cell lines [file crc-25-0787_supplementary_table_s2_suppst2.xlsx]

## Sheet: Sheet1
Supplementary Table S2. Mutations of RTK and TP53 genes in sarcoma cell lines
Subtype	Cell line	Fusion gene	EGFR	ERBB2	ERBB3	ERBB4	INSR	IGF1R	MET	KIT	PDGFRA	KDR (VEGFR)	TP53
SS (with fusion)	Aska-SS	SS18::SSX1		P1170A								Q472H
	SYO-1	SS18::SSX2	R521K	P1170A									P72R
	Yamato-SS	SS18::SSX1	R521K			H295Y						R791Q	R273C
												Q472H
	Fuji	SS18::SSX2	R521K									Q472H	P72R
	HS-SY-II	SS18::SSX1	R521K									Q472H
	1273/99	SS18::SSX2	R521K	P1170A
Ewing sarcoma	A-673	EWSR1::FLI1		P1170A	S1119C								P72R
	RD-ES	EWSR1::FLI1	M600V	P1170A								Q472H	R273C
			R521K										P72R
ARMS	SJCRH30	PAX3::FOXO1		P1170A			L1065V			M541L		Q472H V297I	R273C
													Y205C
													R280S
													P72R
ASPS	ASPS-1	ASPSCR1::TFE3	R521K	P1170A								Q472H	R282G
				I655V								V297I
	ASPS-KY	ASPSCR1::TFE3		P1170A								Q472H	K139N
													P72R
Fibrosarcoma	HT-1080	-		D1125E									P72R
				P1170A
	SW684	-		P1170A I655V		E452K						G942E Q472H	R213*
						G31E
						E810K
Giant cell sarcoma	GCT	-		P1170A			P79S						R248W
				I655V									Q317*
				I654V									P72R
Liposarcoma	SW872	-	R521K								S478P		I251N
													P72R
Synovial sarcoma (without fusion)	SW982	-	R521K	P1170A									P72R
Chondrosarcoma	SW1353	-	R521K	P1170A I655V						L117I M541L			V203L
													V157G
													P72R
Uterine sarcoma	MES-SA	-		P1170A	S1119C					M541L		V297I	P72R
Leiomyosarcoma	SK-UT-1	-	R521K	P1170A								V297I	R175H
													R248Q
Embryonic rhabdomyosarcoma	RD	-		P1170A						M541L		V297I	R248W
				I655V									P72R
				A1216D
Osteosarcoma	Saos-2	-	R521K	P1170A								G671E
												V297I
	HOS	-		P1170A									R156P
													P72R
	KHOS-240S	-		P1170A									R156P
													P72R
